# Supplementary material for: Increased resolution of African swine fever virus genome patterns based on profile HMMs of protein domains
Source: Virus Evol. 2020 Jun 19;6(2):veaa044. doi: 10.1093/ve/veaa044 (PMC7474929; doi:10.1093/ve/veaa044)
Supplement: veaa044_Supplementary_Data [file ve_6_2_veaa044_s6.zip]

Archive with 3 entries (3 files):
- Supplementary_Figure_1_UK_domain.pdf
- Supplementary_Table_1_ASFV_47_Genomes_Master.pdf
- Supplementary_Table_2_ASFV_domain_All_evalues_REVISED.xlsx
