# Supplementary material for: Increased resolution of African swine fever virus genome patterns based on profile HMMs of protein domains
Source: Virus Evol. 2020 Jun 19;6(2):veaa044. doi: 10.1093/ve/veaa044 (PMC7474929; doi:10.1093/ve/veaa044)
Supplement: veaa044_Supplementary_Data [file ve_6_2_veaa044_s6.zip › Supplementary_Table_2_ASFV_domain_All_evalues_REVISED.xlsx]

## Sheet: ASFV_domain_hit_tables_evalue_m
domain*	hits_eval0.01	hits_eval0.001	hits_eval0.0001	hits_eval0.00001
ASFV_360	622	615	615	615
v110	547	546	546	546
DUF249	406	406	406	406
Helicase_C	169	169	168	85
ResIII	168	168	125	84
DEAD	120	120	120	84
SNF2_N	89	84	84	84
Herpes_ori_bp	84	84	84	84
AP_endonuc_2	43	43	43	43
Pox_MCEL	43	43	43	43
DNA_pol_B_exo1	43	43	43	43
RNA_pol_Rpb1_5	43	43	43	43
ASFV_J13L	43	43	43	43
TK	43	43	43	43
PP1c_bdg	43	43	43	43
polyprenyl_synt	47	42	42	42
zf-FCS	42	42	42	42
D5_N	42	42	42	42
RNA_pol_Rpb2_2	42	42	42	42
RNA_pol_L_2	42	42	42	42
Ribonuc_red_lgC	42	42	42	42
YqaJ	42	42	42	42
Thymidylate_kin	42	42	42	42
BIR	42	42	42	42
ASFV_p27	42	42	42	42
UL45	42	42	42	42
DNA_pol_B	42	42	42	42
RNA_pol_Rpb1_3	42	42	42	42
DNA_topoisoIV	42	42	42	42
Pkinase_Tyr	42	42	42	42
Ribonuc_red_lgN	42	42	42	42
Capsid_NCLDV	42	42	42	42
TFIIS_C	42	42	42	42
RNA_pol_Rpb6	42	42	42	42
Pkinase	42	42	42	42
ASFV_L11L	42	42	42	42
L1R_F9L	42	42	42	42
Pox_VLTF3	42	42	42	42
A2L_zn_ribbon	42	42	42	42
TOPRIM_C	42	42	42	42
UQ_con	42	42	42	42
Bac_DNA_binding	42	42	42	42
NUDIX	42	42	42	42
PriCT_2	42	42	42	42
Bcl-2	42	42	42	42
Ribonuc_red_sm	42	42	42	42
RNA_pol_Rpb1_2	42	42	42	42
RNA_pol_Rpb1_1	42	42	42	42
RNA_pol_Rpb1_4	42	42	42	42
Aminotran_5	42	42	42	42
ERCC4	42	42	42	42
FtsJ	42	42	42	42
RNA_pol_N	42	42	42	42
RNA_pol_Rpb5_C	42	42	42	42
Evr1_Alr	42	42	42	42
DNA_ligase_A_M	42	42	42	42
dUTPase	42	42	42	42
RNA_pol_Rpb2_1	42	42	42	42
Herpes_UL52	42	42	42	42
RNA_pol_Rpb2_4	42	42	42	42
RNA_pol_Rpb2_7	42	42	42	42
RNA_pol_Rpb2_6	42	42	42	42
RNA_pol_Rpb2_3	42	42	42	42
Peptidase_C48	42	42	41	41
DNA_pol_B_thumb	41	41	41	41
UK	38	38	38	38
RIO1	34	34	34	34
RNA_pol_Rpb1_7	42	42	42	3
Pox_E10	42	42	42	2
TFIIS_M	42	42	34	1
mRNA_cap_enzyme	41	41	41	1
Pentapeptide_4	2	2	2	1
Ank_2	97	75	45	0
Pox_A32	83	1	0	0
DUF4064	54	0	0	0
ATPase_2	52	41	9	0
DX	49	0	0	0
AAA_22	48	6	5	0
Ank_4	46	44	0	0
RNA_pol_A_bac	42	8	0	0
Kinase-like	42	42	0	0
PCNA_N	42	42	0	0
P12	42	42	34	0
JIP_LZII	42	10	0	0
T5orf172	42	36	0	0
DUF3169	42	0	0	0
Spc7	42	34	0	0
DUF3810	42	0	0	0
HATPase_c	42	42	42	0
Baculo_LEF5_C	42	8	0	0
O-antigen_lig	42	0	0	0
DNA_gyraseB	42	0	0	0
RWD	42	2	0	0
SHS2_Rpb7-N	42	42	8	0
Amnionless	42	22	0	0
RNA_pol_Rpb1_6	42	10	0	0
RIFIN	42	1	0	0
RNA_pol_Rpb2_5	42	10	0	0
YibE_F	41	0	0	0
Bcl-2_3	41	0	0	0
Colicin_V	41	0	0	0
Methyltransf_11	40	0	0	0
DNA_pol3_a_NII	40	0	0	0
Nodulin_late	38	31	2	0
DUF4509	38	30	1	0
NTP_transf_2	37	10	0	0
Flavodoxin_3	36	0	0	0
APH	34	0	0	0
RmuC	34	0	0	0
EzrA	33	32	0	0
ODV-E18	33	8	0	0
Ank_5	31	29	9	0
DUF1510	31	0	0	0
Cation_ATPase_C	30	0	0	0
AAA_18	29	0	0	0
Lectin_C	26	25	0	0
dNK	25	1	0	0
SRTM1	23	0	0	0
AAA_17	20	20	0	0
MGDG_synth	19	0	0	0
EB	18	0	0	0
Ank	17	0	0	0
DUF3394	17	1	0	0
Actin_micro	14	0	0	0
HTH_26	14	0	0	0
Prok-E2_B	14	0	0	0
Rep_2	13	1	0	0
Ank_3	11	0	0	0
PAN_4	11	2	0	0
Stk19	10	0	0	0
Methyltransf_23	9	2	0	0
LapA_dom	9	0	0	0
AAA_14	9	0	0	0
CTD	8	0	0	0
Renin_r	7	0	0	0
AAA_30	7	0	0	0
DUF5381	7	0	0	0
DUF302	6	6	0	0
NB-ARC	6	0	0	0
DUF1189	6	0	0	0
SirB	6	0	0	0
SieB	6	0	0	0
DUF2105	6	0	0	0
KTI12	5	0	0	0
DUF4153	5	0	0	0
Synaptobrevin	4	0	0	0
TMEM154	4	0	0	0
Pentapeptide_3	3	1	0	0
Neurensin	2	0	0	0
Cpta_toxin	2	1	0	0
3-HAO	2	0	0	0
DUF4512	1	0	0	0
TIL	1	0	0	0
DUF587	1	0	0	0
LRRNT_2	1	0	0	0
DUF3772	1	0	0	0
ABC2_membrane_5	1	0	0	0
DUF3719	1	0	0	0
CCDC158	1	0	0	0
DUF5354	1	0	0	0
DUF4904	1	0	0	0
FUSC_2	1	0	0	0
DNA_pol_B_palm	1	0	0	0
Sigma_reg_N	1	0	0	0
TRP	1	0	0	0
Imm39	1	0	0	0
SelK_SelG	1	0	0	0
OAD_gamma	1	0	0	0
Clostridium_P47	1	0	0	0
IncA	1	0	0	0
DUF4131	1	0	0	0
Gemini_AL1_M	1	0	0	0
GP41	1	0	0	0
Methyltransf_25	1	0	0	0
Taxilin	1	0	0	0
DUF2937	1	0	0	0
7TM_GPCR_Sra	1	0	0	0
SpoIIIAH	1	0	0	0
DUF3749	1	0	0	0
RNA_helicase	1	0	0	0
DUF4952	1	0	0	0
Gly-zipper_OmpA	1	0	0	0
RE_SinI	1	0	0	0
Rft-1	1	0	0	0
Arc_trans_TRASH	1	0	0	0
Orf78	1	0	0	0
*Further details on Pfam domains can be obained by googllng the domain name plus Pfam and go to the specific entry in either the EBI or NCBI Pfam pages.
